# Supplementary material for: Valorization of Bilberry (Vaccinium myrtillus L.) Pomace by Enzyme-Assisted Extraction: Process Optimization and Comparison with Conventional Solid-Liquid Extraction
Source: Antioxidants (Basel). 2021 May 13;10(5):773. doi: 10.3390/antiox10050773 (PMC8152979; doi:10.3390/antiox10050773)
Supplement: Supplementary file 1 [file antioxidants-10-00773-s001.zip]

Archive with 1 entries (1 files):
- antioxidants-1205478-supplementary.pdf
